# Supplementary material for: Identification of Genetic Variants for Risk Prediction and Early Diagnosis of Age-Related Macular Degeneration in the Taiwanese Population
Source: Int J Mol Sci. 2024 Mar 12;25(6):3230. doi: 10.3390/ijms25063230 (PMC10970312; doi:10.3390/ijms25063230)
Supplement: Supplementary file 1 [file ijms-25-03230-s001.zip]

Archive with 2 entries (2 files):
- sTable 1_R2.pdf
- sTable 2_R2.pdf
